# Supplementary material for: Deep transcriptome annotation enables the discovery and functional characterization of cryptic small proteins
Source: eLife. 2017 Oct 30;6:e27860. doi: 10.7554/eLife.27860 (PMC5703645; doi:10.7554/eLife.27860)
Supplement: Figure 1—figure supplement 1—source data 1. [file elife-27860-fig1-figsupp1-data1.xlsx]

## Sheet: Feuil1
	FIGURE1-figure supplement 1 panel a
	AltORFs
	Non repeat sequences	165188
	Repeat sequences	18003
	Non-LTR retrotransposons	12281
	LTR repeat	4041
	DNA repeat	2094
	Satellite	116
	Other repeats	17
	FIGURE1-figure supplement 1 panel b
	CDS
	Non repeat sequences	66587
	Repeat sequences	1677
	Non-LTR retrotransposons	1199
	LTR repeat	332
	DNA repeat	197
	Satellite	13
	Other repeats	2
