# Supplementary material for: Deep transcriptome annotation enables the discovery and functional characterization of cryptic small proteins
Source: eLife. 2017 Oct 30;6:e27860. doi: 10.7554/eLife.27860 (PMC5703645; doi:10.7554/eLife.27860)
Supplement: Figure 1—figure supplement 2—source data 1. [file elife-27860-fig1-figsupp2-data1.xlsx]

## Sheet: Feuil1
	hg38			100 shuffle average
	with kozak	Total count	% with kozak	with kozak	Total count	% with kozak	stdev	p
All altORF	76780	550460	0.139483	58722.2	488207	0.120281	0.000495595	0
