# Supplementary material for: Deep transcriptome annotation enables the discovery and functional characterization of cryptic small proteins
Source: eLife. 2017 Oct 30;6:e27860. doi: 10.7554/eLife.27860 (PMC5703645; doi:10.7554/eLife.27860)
Supplement: Figure 5—source data 1. [file elife-27860-fig5-data1.xlsx]

## Sheet: Feuil1
	Figure a
	Localization	% TIS
	CDS	0.369851
	altORF 5’	0.127941
	altORF CDS	0.149933
	altORF 3’	0.00508428
	altORF nc	0.0171258
	FIGURE b
		Alternative proteins	Reference proteins
	Human interactome	3957	10977
	10,000 human proteins	549	11617
	Human phosphoproteome	384	10456
	EGFR interactome	77	3376
	FIGURE c
	Localization	Unique Ids	%
	altORF5'	405	0.0831281
	altORFCDS	1939	0.397989
	altORF3'	1535	0.315066
	altORFnc	635	0.130337
	Unknown	285	0.0584975
	>1	73	0.0149836
