# Supplementary material for: Deep transcriptome annotation enables the discovery and functional characterization of cryptic small proteins
Source: eLife. 2017 Oct 30;6:e27860. doi: 10.7554/eLife.27860 (PMC5703645; doi:10.7554/eLife.27860)
Supplement: Figure 12—source data 1. [file elife-27860-fig12-data1.xlsx]

## Sheet: Feuil1
	FIGURE 13d
		NT	AltMiD51-2xflag	AltMiD51(AAA)-2xflag	Drp1(K38A)-HA	Drp1(K38A)-HA + AltMiD51-2F
	Tubular	92.5885	34.1872	65.1553	11.6628	54.5154
	Fragmented	5.44928	65.4794	27.5652	0	17.389
	Elongated	1.96226	0.333333	5.36683	88.3372	28.0956
