# Supplementary material for: Deep transcriptome annotation enables the discovery and functional characterization of cryptic small proteins
Source: eLife. 2017 Oct 30;6:e27860. doi: 10.7554/eLife.27860 (PMC5703645; doi:10.7554/eLife.27860)
Supplement: Figure 13—source data 1. [file elife-27860-fig13-data1.xlsx]

## Sheet: Feuil1
	FIGURE 14a
		NT	AltMiD51-2xflag	SiRNA Drp1	SiRNA Drp1 + AltMiD51-2F
	tubular	95.4	32.24	8	34.9
	fragmented	2.3	67.76	0	33.86
	Elongated	2.3	0	92	31.24
